# Supplementary material for: Predictors of Cardiometabolic Health a Few Months Postpartum in Women Who Had Developed Gestational Diabetes
Source: Nutrients. 2025 Jan 22;17(3):390. doi: 10.3390/nu17030390 (PMC11820877; doi:10.3390/nu17030390)
Supplement: Supplementary file 1 [file nutrients-17-00390-s001.zip]

Archive with 1 entries (1 files):
- nutrients-3413591-supplementary.pdf
